# Supplementary material for: COVID-19 and Antimicrobial Resistance: Data from the Greek Electronic System for the Surveillance of Antimicrobial Resistance—WHONET-Greece (January 2018–March 2021)
Source: Life (Basel). 2021 Sep 22;11(10):996. doi: 10.3390/life11100996 (PMC8538738; doi:10.3390/life11100996)
Supplement: Supplementary file 1 [file life-11-00996-s001.zip]

Archive with 1 entries (1 files):
- life-1319359-supplementary.xlsx
