# Supplementary material for: COVID-19 and Antimicrobial Resistance: Data from the Greek Electronic System for the Surveillance of Antimicrobial Resistance—WHONET-Greece (January 2018–March 2021)
Source: Life (Basel). 2021 Sep 22;11(10):996. doi: 10.3390/life11100996 (PMC8538738; doi:10.3390/life11100996)
Supplement: Supplementary file 1 [file life-11-00996-s001.zip › life-1319359-supplementary.xlsx]

## Sheet: sTable 1
Antibiotic				Quarter of isolation
				2018 Q1		2018 Q2		2018 Q3		2018 Q4		2019 Q1		2019 Q2		2019 Q3		2019 Q4		2020 Q1		2020 Q2		2020 Q3		2020 Q4		2021 Q1
				%NS	n/total	%NS	n/total	%NS	n/total	%NS	n/total	%NS	n/total	%NS	n/total	%NS	n/total	%NS	n/total	%NS	n/total	%NS	n/total	%NS	n/total	%NS	n/total	%NS	n/total
Acinetobacter baumannii
	Intensive care units
		Blood isolates
			Amikacin	94.3	50/53	94.9	37/39	92.5	49/53	85	34/40	100	53/53	94.2	49/52	84.3	43/51	90.2	55/61	87.5	35/40	89.6	43/48	89.9	62/69	98.3	169/172	100	109/109
			Colistin	27.5	14/51	28.9	13/45	32.7	18/55	51	25/49	42.6	23/54	41.1	23/56	57.4	35/61	44.6	29/65	57.8	26/45	53.2	25/47	57	45/79	48.5	82/169	47.1	56/119
			Gentamicin	98.2	56/57	93.5	43/46	92.6	50/54	93.9	46/49	98.2	56/57	94.7	54/57	93.7	59/63	87.3	55/63	95	38/40	95.9	47/49	88	73/83	96.7	174/180	99.1	114/115
			Imipenem	96.6	56/58	100	46/46	94.5	52/55	100	49/49	100	58/58	98.2	56/57	96.8	61/63	95.2	60/63	97.5	39/40	100	48/48	95.1	78/82	98.9	179/181	100	115/115
			Levofloxacin	96.6	56/58	97.9	47/48	96.4	54/56	100	48/48	100	58/58	98.2	54/55	98.4	61/62	95.3	61/64	97.7	43/44	100	47/47	96.2	77/80	100	176/176	100	130/130
			Meropenem	96.6	56/58	100	47/47	94.6	53/56	100	49/49	100	58/58	98.2	55/56	98.4	61/62	95.4	62/65	97.7	43/44	100	48/48	96.3	78/81	100	179/179	100	132/132
			Tigecycline	86.5	45/52	70	28/40	64.7	33/51	63	29/46	52.2	24/46	59.6	31/52	58.8	30/51	43.6	24/55	46.2	18/39	52.4	22/42	44.9	35/78	37.4	58/155	27.5	30/109
		Respiratory isolates
			Colistin	31.7	33/104	22.2	20/90	33	32/97	33.3	32/96	42.2	38/90	37.9	39/103	38	41/108	49.1	54/110	41.6	42/101	65	78/120	58.1	68/117	41.5	115/277	49.9	168/337
			Gentamicin	94.6	105/111	88.5	85/96	94.2	97/103	91	91/100	92.6	88/95	93.5	101/108	85.5	94/110	93.7	104/111	91.5	97/106	97.7	128/131	92.4	134/145	95.6	303/317	97.2	313/322
			Imipenem	97.3	107/110	94.9	93/98	97.1	101/104	94.9	94/99	96.8	92/95	99.1	108/109	92.7	102/110	96.5	109/113	99.1	105/106	98.5	128/130	97.2	141/145	99.1	314/317	98.2	320/326
			Levofloxacin	98.2	107/109	94.9	93/98	97.1	101/104	94.9	94/99	96.8	91/94	99.1	107/108	95.4	104/109	97.4	111/114	98.1	101/103	99.2	130/131	97.2	139/143	98.7	312/316	98.3	342/348
			Meropenem	97.3	107/110	94.9	94/99	98.1	102/104	94.9	94/99	96.9	94/97	99.1	107/108	92.7	102/110	96.5	110/114	98.1	103/105	98.5	128/130	97.2	141/145	99	312/315	98	341/348
			Tigecycline	57.8	59/102	45.3	39/86	51.1	45/88	66.3	61/92	40	34/85	46.4	45/97	34.5	30/87	31.1	28/90	28.9	24/83	30.5	32/105	24.1	27/112	31.7	78/246	28.7	70/244
	Medical & surgical wards
		Blood
			Amikacin	79.1	53/67	81.5	44/54	80.5	62/77	78.7	48/61	83	44/53	82.9	68/82	88.1	89/101	82.3	51/62	90.8	69/76	84.9	62/73	84.3	97/115	90.3	102/113	91.9	91/99
			Colistin	22.2	16/72	25.4	15/59	23.2	19/82	34.4	21/61	26.4	14/53	29.8	25/84	34.3	35/102	28.1	18/64	37	30/81	37.8	28/74	44.3	51/115	38.1	40/105	39.8	41/103
			Gentamicin	87.8	65/74	82.8	53/64	89.4	76/85	78.1	50/64	84.2	48/57	84.7	72/85	82.1	87/106	82.4	56/68	91	71/78	88.5	69/78	85	102/120	88.1	104/118	86.5	90/104
			Imipenem	94.7	71/75	92.2	59/64	90.7	78/86	84.4	54/64	89.7	52/58	95.2	80/84	87.7	93/106	89.7	61/68	93.5	72/77	94.9	74/78	90.8	108/119	94.9	112/118	93.3	97/104
			Levofloxacin	94.7	71/75	93.8	60/64	91.7	77/84	85.5	53/62	98.2	55/56	96.3	79/82	91.3	94/103	94	63/67	96.1	74/77	95.9	71/74	91.5	107/117	93.9	108/115	94.4	101/107
			Meropenem	94.7	71/75	90.8	59/65	90.5	76/84	85.7	54/63	91.1	51/56	95.2	80/84	89.4	93/104	89.6	60/67	94	78/83	94.7	72/76	90.6	106/117	93.9	108/115	94.4	102/108
			Tigecycline	65.5	38/58	72.7	40/55	51.3	39/76	50	28/56	55.3	26/47	54.7	41/75	38.2	29/76	38	19/50	45.3	29/64	43.1	31/72	25.9	30/116	39.4	39/99	31.3	31/99
		Respiratory
			Colistin	33.6	40/119	19.8	18/91	20	18/90	28.4	33/116	25.5	28/110	25.4	32/126	32.5	39/120	34.5	29/84	37.4	37/99	42.5	31/73	55.4	46/83	30.7	43/140	30.6	38/124
			Gentamicin	90.8	118/130	93.9	92/98	81.3	87/107	85.6	101/118	86.7	104/120	86.5	109/126	80.3	98/122	86	74/86	92.1	93/101	91.2	73/80	91.5	86/94	89.4	143/160	89	113/127
			Imipenem	97.7	128/131	99	97/98	88.8	95/107	95.8	113/118	96.7	116/120	95.2	120/126	91	111/122	94.2	81/86	95	95/100	95.1	77/81	94.7	90/95	96.9	155/160	99.2	125/126
			Levofloxacin	97.7	128/131	99	97/98	89.6	95/106	97.4	111/114	99.2	119/120	97.6	124/127	93.4	113/121	96.6	84/87	95.1	97/102	96.2	76/79	95.6	87/91	96.2	153/159	98.4	127/129
			Meropenem	97.7	128/131	99	97/98	88.8	95/107	96.6	114/118	97.5	117/120	96.8	121/125	92.6	112/121	96.5	83/86	94.3	99/105	95	76/80	95.7	89/93	97.5	156/160	99.2	129/130
			Tigecycline	47.1	57/121	42.5	37/87	46.3	44/95	64.4	67/104	27.4	31/113	41.4	46/111	33.7	33/98	42.5	31/73	27.9	24/86	34.3	24/70	29.6	24/81	46.8	65/139	43.8	49/112
Antibiotic				Quarter of isolation
				2018 Q1		2018 Q2		2018 Q3		2018 Q4		2019 Q1		2019 Q2		2019 Q3		2019 Q4		2020 Q1		2020 Q2		2020 Q3		2020 Q4		2021 Q1
				%NS	n/total	%NS	n/total	%NS	n/total	%NS	n/total	%NS	n/total	%NS	n/total	%NS	n/total	%NS	n/total	%NS	n/total	%NS	n/total	%NS	n/total	%NS	n/total	%NS	n/total
E. coli
	Medical & surgical wards
		Blood
			Amikacin	4	6/150	1.2	2/161	1.7	3/174	3.8	6/157	1.7	2/116	4	6/150	2.6	4/156	3.1	5/162	3.7	5/136	6.2	8/128	2.1	3/140	3.3	4/122	3.8	4/105
			Ciprofloxacin	37.8	56/148	37	60/162	33.9	59/174	38.2	60/157	37.9	44/116	35.1	53/151	31.4	49/156	37.9	61/161	31.6	43/136	42.6	55/129	28.8	40/139	39.7	48/121	31.4	33/105
			Colistin	0.9	1/113	1.7	2/121	0	0/124	0.8	1/123	0	0/72	0	0/107	0	0/111	0.8	1/119	1.1	1/87	0	0/91	0	0/95	1.1	1/87	0	0/69
			Gentamicin	12	18/150	10.4	17/163	13.8	24/174	12.1	19/157	10.4	12/115	5.3	8/151	11.5	18/156	9.2	15/163	11	15/136	12.4	16/129	10.1	14/139	13.1	16/122	9.6	10/104
			Imipenem	0	0/149	0	0/163	0	0/173	1.9	3/156	0.9	1/115	0	0/151	0.6	1/156	0.6	1/161	0	0/135	0	0/129	0.7	1/138	1.7	2/121	1	1/105
			Levofloxacin	40.6	52/128	38.8	54/139	32.7	49/150	38.8	54/139	39.1	34/87	36.8	46/125	34.1	42/123	39.3	57/145	30	33/110	49.5	51/103	29.4	35/119	44.8	47/105	34.1	30/88
			Meropenem	0	0/131	0.7	1/140	0	0/151	2.2	3/139	1.1	1/88	0	0/125	0.8	1/124	0.7	1/146	0	0/112	0	0/109	0	0/122	1.9	2/107	1.1	1/88
			Trim/Sulf	34.9	52/149	25.8	42/163	37.6	65/173	32.5	51/157	39.7	46/116	25.3	38/150	31.4	49/156	31.5	51/162	37.5	51/136	31	40/129	28.6	40/140	39.3	48/122	36.5	38/104
			Tigecycline	0.8	1/131	0	0/138	0	0/149	0.7	1/135	1.1	1/87	0	0/125	0.8	1/124	3.4	5/145	3.7	4/107	2.8	3/106	3.3	4/120	5.6	6/107	2.4	2/84
		Respiratory
			Amikacin	0	0/13	5	1/20	0	0/14	0	0/14	0	0/21	0	0/16	14.3	2/14	22.7	5/22	0	0/21	0	0/14	0	0/12	10	2/20	10	1/10
			Ciprofloxacin	46.2	6/13	20	4/20	64.3	9/14	35.7	5/14	38.1	8/21	37.5	6/16	53.3	8/15	72.7	16/22	47.6	10/21	28.6	4/14	33.3	4/12	45	9/20	40	4/10
			Colistin	0	0/10	0	0/14	0	0/8	11.1	1/9	0	0/14	0	0/10	0	0/12	0	0/14	0	0/14	0	0/4	0	0/3	0	0/6	0	0/5
			Gentamicin	7.7	1/13	10	2/20	21.4	3/14	14.3	2/14	9.5	2/21	18.8	3/16	20	3/15	31.8	7/22	9.5	2/21	21.4	3/14	0	0/12	15	3/20	20	2/10
			Imipenem	0	0/13	0	0/20	0	0/13	7.1	1/14	0	0/21	0	0/16	0	0/15	4.5	1/22	0	0/21	7.1	1/14	0	0/12	5	1/20	0	0/10
			Levofloxacin	46.2	6/13	16.7	3/18	69.2	9/13	35.7	5/14	36.8	7/19	42.9	6/14	53.3	8/15	78.9	15/19	56.2	9/16	28.6	4/14	50	4/8	54.5	6/11	50	4/8
			Meropenem	0	0/13	0	0/18	0	0/13	7.1	1/14	0	0/19	0	0/14	0	0/15	5	1/20	0	0/18	0	0/14	0	0/8	9.1	1/11	0	0/7
			Trim/Sulf	30.8	4/13	20	4/20	57.1	8/14	30.8	4/13	28.6	6/21	31.2	5/16	53.3	8/15	54.5	12/22	38.1	8/21	57.1	8/14	16.7	2/12	40	8/20	60	6/10
			Tigecycline	7.7	1/13	0	0/18	7.7	1/13	0	0/13	0	0/19	0	0/14	0	0/15	10.5	2/19	5.9	1/17	7.7	1/13	25	2/8	18.2	2/11	12.5	1/8
Antibiotic				Quarter of isolation
				2018 Q1		2018 Q2		2018 Q3		2018 Q4		2019 Q1		2019 Q2		2019 Q3		2019 Q4		2020 Q1		2020 Q2		2020 Q3		2020 Q4		2021 Q1
				%NS	n/total	%NS	n/total	%NS	n/total	%NS	n/total	%NS	n/total	%NS	n/total	%NS	n/total	%NS	n/total	%NS	n/total	%NS	n/total	%NS	n/total	%NS	n/total	%NS	n/total
E. faecalis
	Intensive care units
		Blood
			Ampicillin	0	0/27	0	0/22	0	0/23	0	0/35	3.1	1/32	0	0/20	0	0/20	0	0/26	0	0/22	11.1	2/18	5.7	2/35	0	0/51	2	1/51
			Daptomycin	36	9/25	53.8	7/13	31.8	7/22	38.2	13/34	33.3	10/30	26.3	5/19	37.5	6/16	35.3	6/17	37.5	6/16	43.8	7/16	18.2	6/33	19.6	10/51	27.5	14/51
			HL gentamicin	7.7	2/26	18.8	3/16	9.1	2/22	11.8	4/34	16.1	5/31	10	2/20	10.5	2/19	14.3	3/21	26.3	5/19	6.2	1/16	2.9	1/34	8	4/50	4.7	2/43
			Linezolid	0	0/27	0	0/21	4.3	1/23	2.9	1/35	3.1	1/32	0	0/20	0	0/20	0	0/26	4.5	1/22	0	0/18	0	0/35	2	1/51	3.8	2/52
			Tetracycline	33.3	2/6	20	1/5	50	5/10	66.7	8/12	60	6/10	66.7	4/6	83.3	5/6	66.7	4/6	90	9/10	50	1/2	26.7	4/15	77.8	7/9	75	3/4
			Teicoplanin	3.7	1/27	0	0/22	4.3	1/23	0	0/35	0	0/32	5	1/20	0	0/20	0	0/26	0	0/22	0	0/18	5.7	2/35	3.9	2/51	1.9	1/52
			Vancomycin	3.7	1/27	0	0/22	4.3	1/23	0	0/35	3.1	1/32	5	1/20	0	0/20	0	0/26	0	0/22	0	0/18	5.7	2/35	2.1	1/48	2	1/50
	Medical & surgical wards
		Blood
			Ampicillin	0	0/70	0	0/59	0	0/71	0	0/60	0	0/53	1.9	1/52	0	0/52	0	0/58	3.6	2/56	3.8	2/52	5.8	4/69	1.6	1/62	1.5	1/66
			Daptomycin	41.9	26/62	49	25/51	40.7	24/59	38.2	21/55	34.1	15/44	21.4	9/42	15.6	5/32	10.5	4/38	19	8/42	14.3	7/49	1.6	1/64	5.7	3/53	25	16/64
			HL gentamicin	6.1	4/66	7.7	4/52	4.8	3/63	6.9	4/58	6.5	3/46	6	3/50	7	3/43	5.7	3/53	2	1/51	8.2	4/49	7.8	5/64	9.1	5/55	5	3/60
			Linezolid	1.4	1/69	1.7	1/60	2.8	2/71	3.3	2/60	3.8	2/53	7.7	4/52	0	0/52	1.7	1/58	3.5	2/57	0	0/51	0	0/69	7.9	5/63	1.5	1/66
			Tetracycline	62.5	5/8	77.8	7/9	42.9	6/14	16.7	3/18	14.3	1/7	15.4	2/13	44.4	4/9	33.3	4/12	25	3/12	25	3/12	44.4	4/9	44.4	4/9	11.1	1/9
			Teicoplanin	1.4	1/69	1.7	1/60	1.4	1/71	5	3/60	0	0/52	3.8	2/52	5.8	3/52	3.4	2/58	3.5	2/57	1.9	1/52	1.4	1/69	1.6	1/63	0	0/66
			Vancomycin	2.9	2/70	1.7	1/60	1.4	1/71	5	3/60	0	0/53	3.8	2/52	5.8	3/52	1.7	1/58	3.5	2/57	1.9	1/52	1.4	1/69	1.6	1/61	0	0/66
Antibiotic				Quarter of isolation
				2018 Q1		2018 Q2		2018 Q3		2018 Q4		2019 Q1		2019 Q2		2019 Q3		2019 Q4		2020 Q1		2020 Q2		2020 Q3		2020 Q4		2021 Q1
				%NS	n/total	%NS	n/total	%NS	n/total	%NS	n/total	%NS	n/total	%NS	n/total	%NS	n/total	%NS	n/total	%NS	n/total	%NS	n/total	%NS	n/total	%NS	n/total	%NS	n/total
E. faecium
	Intensive care units
		Blood
			Daptomycin	100	6/6	91.7	11/12	77.8	7/9	100	3/3	62.5	5/8	40	4/10	50	4/8	50	8/16	35.3	6/17	25	5/20	33.3	6/18	39	23/59	19.6	9/46
			HL gentamicin	0	0/16	27.8	5/18	0	0/13	18.2	2/11	7.7	1/13	20	3/15	18.2	2/11	5.6	1/18	26.9	7/26	9.7	3/31	9.7	3/31	10.3	10/97	4.2	3/72
			Linezolid	5.6	1/18	14.3	3/21	7.7	1/13	0	0/11	0	0/14	0	0/16	0	0/13	0	0/22	0	0/27	2.8	1/36	0	0/33	3.7	4/107	0	0/84
			Teicoplanin	11.1	2/18	30	6/20	15.4	2/13	9.1	1/11	14.3	2/14	20	3/15	23.1	3/13	22.7	5/22	25	7/28	25	9/36	33.3	11/33	25.2	27/107	33.3	28/84
			Vancomycin	11.1	2/18	38.1	8/21	23.1	3/13	9.1	1/11	42.9	6/14	31.2	5/16	38.5	5/13	40.9	9/22	32.1	9/28	30.6	11/36	42.4	14/33	29	29/100	38.6	32/83
	Medical & surgical wards
		Blood
			Daptomycin	100	15/15	100	22/22	92.3	12/13	54.5	12/22	19	4/21	10.5	2/19	20	5/25	21.1	8/38	26.5	9/34	21.4	6/28	7.7	3/39	12.5	6/48	13.3	8/60
			HL gentamicin	7.9	3/38	3.8	2/52	20.7	6/29	5.4	2/37	10.6	5/47	2.4	1/41	7	3/43	3.1	2/65	1.8	1/55	18.3	11/60	3.4	2/59	6.9	6/87	5.2	5/97
			Linezolid	0	0/44	1.7	1/59	0	0/36	0	0/47	1.9	1/53	0	0/46	0	0/57	2.9	2/70	1.6	1/62	4.6	3/65	1.6	1/63	3.2	3/94	0.9	1/108
			Teicoplanin	31.8	14/44	22	13/59	22.2	8/36	27.7	13/47	17	9/53	19.6	9/46	32.8	19/58	27.1	19/70	28.6	18/63	29.2	19/65	32.3	20/62	41.5	39/94	38.9	42/108
			Vancomycin	34.1	15/44	25.4	15/59	22.2	8/36	42.6	20/47	28.3	15/53	26.1	12/46	46.6	27/58	32.9	23/70	34.9	22/63	35.4	23/65	41.3	26/63	46.6	41/88	47.2	50/106
Antibiotic				Quarter of isolation
				2018 Q1		2018 Q2		2018 Q3		2018 Q4		2019 Q1		2019 Q2		2019 Q3		2019 Q4		2020 Q1		2020 Q2		2020 Q3		2020 Q4		2021 Q1
				%NS	n/total	%NS	n/total	%NS	n/total	%NS	n/total	%NS	n/total	%NS	n/total	%NS	n/total	%NS	n/total	%NS	n/total	%NS	n/total	%NS	n/total	%NS	n/total	%NS	n/total
K. pneumoniae
	Intensive care units
		Blood
			Amikacin	57.1	28/49	55	33/60	47.8	32/67	41.4	24/58	60	18/30	59	36/61	59.7	37/62	63.1	41/65	58.3	28/48	71.2	42/59	55.7	34/61	58	51/88	65.6	59/90
			Colistin	34	16/47	50.8	30/59	36.9	24/65	38.6	22/57	36.7	11/30	39.7	23/58	41	25/61	19	12/63	31.9	15/47	50	29/58	43.9	25/57	34.5	29/84	52.4	44/84
			Gentamicin	49	24/49	58.3	35/60	58.2	39/67	77.6	45/58	86.7	26/30	61.7	37/60	79	49/62	72.3	47/65	64.6	31/48	71.7	43/60	60.7	37/61	64.8	57/88	65.6	59/90
			Imipenem	87.8	43/49	86.4	51/59	89.6	60/67	89.5	51/57	100	31/31	86.9	53/61	88.7	55/62	81.5	53/65	87.5	42/48	93.3	56/60	88.1	52/59	86.5	77/89	88.9	80/90
			Levofloxacin	93.9	46/49	90	54/60	90.9	60/66	91.4	53/58	96.8	30/31	91.5	54/59	95.2	59/62	85.9	55/64	91.7	44/48	96.7	58/60	89.7	52/58	92.9	78/84	97.7	86/88
			Meropenem	87.8	43/49	86.7	52/60	89.4	59/66	89.7	52/58	100	31/31	86.9	53/61	88.7	55/62	82.8	53/64	87.5	42/48	93.3	56/60	91.2	52/57	89.3	75/84	88.6	78/88
			Tigecycline	54.2	26/48	57.9	33/57	77.3	51/66	70.7	41/58	70	21/30	84.2	48/57	86	49/57	71	44/62	85.1	40/47	89.7	52/58	82.8	48/58	89	73/82	82.1	69/84
		Respiratory
			Amikacin	58.9	33/56	62.9	39/62	66.7	42/63	45.1	32/71	58.3	21/36	66.7	32/48	48.3	29/60	61.9	52/84	59.4	38/64	80.8	63/78	59.4	38/64	65.2	86/132	62.4	93/149
			Colistin	40.4	21/52	50.9	29/57	36.4	20/55	34.8	23/66	15.6	5/32	26.1	12/46	30.9	17/55	25	20/80	35	21/60	52.6	40/76	30.2	16/53	55.3	63/114	38.3	54/141
			Gentamicin	51.8	29/56	58.1	36/62	54	34/63	54.9	39/71	55.6	20/36	47.9	23/48	53.3	32/60	58.3	49/84	40.6	26/64	74.7	59/79	47.6	30/63	68.7	90/131	60.7	91/150
			Imipenem	80.4	45/56	80.6	50/62	74.6	47/63	67.6	48/71	61.1	22/36	77.1	37/48	60	36/60	65.9	56/85	73.4	47/64	91.1	72/79	75	48/64	78.9	105/133	82.6	123/149
			Levofloxacin	85.5	47/55	82.3	51/62	77.8	49/63	72.9	51/70	74.3	26/35	77.1	37/48	69.5	41/59	68.2	58/85	80	48/60	93.7	74/79	80.6	50/62	83.5	111/133	83.3	125/150
			Meropenem	80.4	45/56	82.3	51/62	74.6	47/63	68.6	48/70	65.7	23/35	77.1	37/48	60	36/60	65.9	56/85	73.4	47/64	91.1	72/79	73	46/63	79.5	105/132	81.3	122/150
			Tigecycline	49.1	27/55	40.3	25/62	52.5	32/61	51.5	35/68	28.6	10/35	62.2	28/45	81.2	39/48	69	49/71	81.8	45/55	90.5	67/74	67.9	38/56	82.1	101/123	72.4	89/123
	Medical & surgical wards
		Blood
			Amikacin	46.3	57/123	35.9	42/117	25	31/124	27.1	38/140	37.8	34/90	44.3	43/97	34.2	51/149	33.6	37/110	43.8	39/89	44.7	51/114	45.1	51/113	38	46/121	50	55/110
			Colistin	25.9	29/112	26	26/100	15.5	17/110	16.8	19/113	16.9	14/83	19.1	17/89	15	19/127	13.6	14/103	17.3	13/75	31.4	32/102	18.7	17/91	18.4	19/103	27.4	26/95
			Gentamicin	35.4	45/127	33.9	40/118	34.7	43/124	34.8	48/138	36.7	33/90	36.5	35/96	35.6	53/149	34.9	38/109	35.2	31/88	42.1	48/114	33.3	37/111	39.3	48/122	50	55/110
			Imipenem	67.7	86/127	58.3	70/120	53.7	66/123	52.9	73/138	67.4	60/89	55.7	54/97	52.3	78/149	46.4	51/110	50.6	45/89	65.5	74/113	54	61/113	60.3	73/121	63.6	70/110
			Levofloxacin	75.8	94/124	70.8	80/113	68.6	81/118	71.3	92/129	78.8	67/85	72	67/93	67.9	91/134	63.3	69/109	71.3	62/87	83.2	89/107	62.6	67/107	71.8	84/117	81.5	88/108
			Meropenem	67.2	84/125	59.8	67/112	57.1	68/119	58.1	75/129	69	58/84	59.1	55/93	56.7	76/134	48.2	53/110	53.5	46/86	66.1	72/109	55.6	60/108	61.3	73/119	65.4	70/107
			Tigecycline	47.8	55/115	48.1	51/106	53.4	62/116	58.9	73/124	60.7	51/84	63.9	53/83	72.1	75/104	66.3	61/92	68.1	49/72	64.1	66/103	53.8	50/93	56.3	58/103	56	51/91
		Respiratory
			Amikacin	50	43/86	37.3	31/83	55.6	55/99	28.2	31/110	35.9	33/92	46.2	36/78	41.5	34/82	27.5	19/69	44.3	27/61	44.6	29/65	34.6	27/78	43.9	43/98	42.9	30/70
			Colistin	35.1	27/77	40.3	29/72	26.6	21/79	17.7	17/96	24.7	20/81	33.3	24/72	22.4	17/76	9.8	6/61	18.2	10/55	37.3	22/59	17.7	11/62	28.9	22/76	27	17/63
			Gentamicin	41.9	36/86	36.1	30/83	50.5	50/99	31.2	34/109	30.4	28/92	38.5	30/78	44.4	36/81	22.9	16/70	46.7	28/60	39.4	26/66	29.1	23/79	36.7	36/98	36.6	26/71
			Imipenem	61.6	53/86	62.7	52/83	65	65/100	48.6	53/109	54.9	50/91	57.7	45/78	52.4	43/82	42.9	30/70	50.8	31/61	64.2	43/67	45.6	36/79	54	54/100	62.9	44/70
			Levofloxacin	82.4	70/85	75.6	62/82	76.3	74/97	59.8	64/107	65.6	59/90	73.1	57/78	61.7	50/81	56.5	39/69	67.2	39/58	75.4	49/65	61.5	48/78	60.8	59/97	70	49/70
			Meropenem	70.2	59/84	65.9	54/82	64.6	64/99	48.6	52/107	58.2	53/91	58.4	45/77	53.8	43/80	44.9	31/69	51.6	32/62	64.7	44/68	45.6	36/79	56.1	55/98	62	44/71
			Tigecycline	34.5	29/84	43.6	34/78	57.4	54/94	51	53/104	33	29/88	61.2	41/67	69.8	37/53	68.3	41/60	90.2	46/51	78.7	48/61	47.1	33/70	56.8	50/88	64.5	40/62
Antibiotic				Quarter of isolation
				2018 Q1		2018 Q2		2018 Q3		2018 Q4		2019 Q1		2019 Q2		2019 Q3		2019 Q4		2020 Q1		2020 Q2		2020 Q3		2020 Q4		2021 Q1
				%NS	n/total	%NS	n/total	%NS	n/total	%NS	n/total	%NS	n/total	%NS	n/total	%NS	n/total	%NS	n/total	%NS	n/total	%NS	n/total	%NS	n/total	%NS	n/total	%NS	n/total
P. aeruginosa
	Intensive care units
		Blood
			Amikacin	29	9/31	27.3	12/44	38.3	18/47	43.8	14/32	46.2	12/26	37	17/46	34.1	14/41	37.5	15/40	42.9	9/21	48.1	13/27	23.9	11/46	20	9/45	37.5	9/24
			Colistin	3.4	1/29	0	0/42	0	0/41	3.6	1/28	10	2/20	2.6	1/39	0	0/29	0	0/32	0	0/18	0	0/28	0	0/35	2.7	1/37	5.3	1/19
			Gentamicin	29	9/31	15.9	7/44	27.7	13/47	37.5	12/32	38.5	10/26	39.1	18/46	31.7	13/41	37.5	15/40	47.6	10/21	48.1	13/27	19.6	9/46	22.2	10/45	37.5	9/24
			Imipenem	41.9	13/31	54.5	24/44	52.2	24/46	56.2	18/32	57.7	15/26	39.1	18/46	35	14/40	50	20/40	57.1	12/21	39.3	11/28	45.7	21/46	26.7	12/45	41.7	10/24
			Levofloxacin	44	11/25	52.9	18/34	50	18/36	68	17/25	70.6	12/17	55.3	21/38	51.6	16/31	57.1	20/35	58.8	10/17	60	15/25	41.7	15/36	29.4	10/34	40.9	9/22
			Meropenem	38.7	12/31	54.5	24/44	52.3	23/44	60	18/30	58.3	14/24	45.2	19/42	41.2	14/34	52.6	20/38	57.1	12/21	42.9	12/28	50	20/40	30	12/40	41.7	10/24
		Respiratory
			Amikacin	29.9	23/77	25.4	18/71	26.5	22/83	49.4	38/77	49.2	30/61	38.8	26/67	47.6	40/84	40.7	35/86	41	32/78	49.2	30/61	35.4	28/79	22.2	18/81	23.5	28/119
			Colistin	3	2/67	0	0/58	1.4	1/70	0	0/67	0	0/57	5.4	3/56	5.3	4/75	0	0/77	0	0/60	0	0/56	3.1	2/64	1.5	1/65	6	6/100
			Gentamicin	36.4	28/77	21.1	15/71	21.7	18/83	46.8	36/77	47.5	29/61	35.8	24/67	44.7	38/85	37.5	33/88	44.7	34/76	53.2	33/62	35.5	27/76	21.2	17/80	22	26/118
			Imipenem	45.5	35/77	45.1	32/71	38.6	32/83	54.5	42/77	59	36/61	47.1	32/68	56	47/84	51.7	45/87	61.5	48/78	61.3	38/62	52.6	41/78	43.8	35/80	37	44/119
			Levofloxacin	45.8	27/59	47.8	22/46	44.8	30/67	52.5	31/59	62.2	28/45	49.1	28/57	50.7	37/73	52.6	40/76	65.6	42/64	66.7	32/48	55.2	37/67	32.3	21/65	37.1	43/116
			Meropenem	44	33/75	52.1	37/71	41	34/83	51.9	40/77	59.7	37/62	44.8	30/67	57.1	48/84	52.9	46/87	59	46/78	62.9	39/62	58.2	46/79	44.3	35/79	37.2	45/121
	Medical & surgical wards
		Blood
			Amikacin	37	20/54	20.9	18/86	21	17/81	23.3	21/90	44.1	26/59	37.8	28/74	26.1	23/88	32.5	27/83	28.2	20/71	30	21/70	25.9	28/108	32.9	23/70	31.7	19/60
			Colistin	2.1	1/47	2.7	2/73	0	0/67	1.4	1/74	0	0/50	1.5	1/65	0	0/76	0	0/72	1.9	1/53	1.7	1/60	0	0/90	1.8	1/55	6	3/50
			Gentamicin	40.7	22/54	26.4	23/87	19.8	16/81	22.8	21/92	42.4	25/59	37.8	28/74	23.9	21/88	28.9	24/83	29.6	21/71	28.6	20/70	28	30/107	30.4	21/69	33.9	20/59
			Imipenem	53.7	29/54	26.7	23/86	33.8	27/80	30.4	28/92	53.4	31/58	40.5	30/74	31	27/87	34.9	29/83	38.9	28/72	44.9	31/69	35.2	38/108	34.8	24/69	50	30/60
			Levofloxacin	55.3	21/38	40	28/70	35.8	24/67	44.2	34/77	55.3	26/47	55.1	27/49	37.9	25/66	48	36/75	48.3	28/58	50	26/52	31.4	27/86	45.8	27/59	51.9	28/54
			Meropenem	54.9	28/51	28.2	24/85	31.2	24/77	31	27/87	55.2	32/58	40.8	29/71	29.9	26/87	35.4	29/82	38.6	27/70	44.3	31/70	34.6	36/104	33.3	22/66	54.4	31/57
		Respiratory
			Amikacin	40.3	58/144	21.9	32/146	33.1	55/166	34.5	48/139	38.5	52/135	33.1	40/121	26.1	40/153	22.8	26/114	31.7	33/104	28	23/82	25.7	28/109	34.3	36/105	24.3	25/103
			Colistin	0	0/126	1.7	2/117	1.5	2/133	0	0/120	0	0/113	1	1/105	0	0/137	4.1	4/97	3.6	3/84	1.6	1/62	1.2	1/83	3.4	3/87	1.2	1/84
			Gentamicin	41.8	59/141	26.5	39/147	36.5	61/167	36.2	50/138	42.9	57/133	33.9	41/121	28.9	44/152	25	29/116	37.6	38/101	29.3	24/82	22	24/109	35.8	38/106	20	21/105
			Imipenem	61.2	85/139	47.2	68/144	45.7	75/164	46.3	62/134	51.9	67/129	40.8	49/120	38.9	58/149	33.9	40/118	50	52/104	44.6	37/83	38.9	42/108	45.3	48/106	39	41/105
			Levofloxacin	68	87/128	57.1	76/133	55.6	79/142	56.5	65/115	53.6	60/112	50	48/96	40.9	52/127	34.3	36/105	56.2	45/80	43.2	32/74	38.5	35/91	52.8	47/89	42.9	39/91
			Meropenem	59.2	84/142	50.7	74/146	47.8	76/159	48.2	66/137	52.3	67/128	43.2	51/118	41.2	61/148	36.5	42/115	51.5	52/101	44.4	36/81	40.7	44/108	47.1	48/102	44.8	47/105
Antibiotic				Quarter of isolation
				2018 Q1		2018 Q2		2018 Q3		2018 Q4		2019 Q1		2019 Q2		2019 Q3		2019 Q4		2020 Q1		2020 Q2		2020 Q3		2020 Q4		2021 Q1
				%NS	n/total	%NS	n/total	%NS	n/total	%NS	n/total	%NS	n/total	%NS	n/total	%NS	n/total	%NS	n/total	%NS	n/total	%NS	n/total	%NS	n/total	%NS	n/total	%NS	n/total
S. aureus
	Intensive care units
		Respiratory
			Ciprofloxacin	22.7	5/22	7.1	2/28	20	5/25	27.8	5/18	30	6/20	30.4	7/23	16.7	4/24	24.3	9/37	34.6	9/26	9.1	1/11	18.2	2/11	31.2	5/16	25	4/16
			Daptomycin	0	0/18	0	0/21	0	0/20	0	0/19	0	0/20	0	0/23	0	0/21	0	0/28	0	0/15	0	0/10	0	0/14	0	0/32	0	0/35
			Gentamicin	0	0/27	6.7	2/30	10.7	3/28	13	3/23	4.2	1/24	3.6	1/28	3.6	1/28	0	0/37	7.4	2/27	0	0/14	6.7	1/15	0	0/35	2.4	1/42
			Linezolid	0	0/27	0	0/30	0	0/28	0	0/23	0	0/24	0	0/28	0	0/28	0	0/37	0	0/27	0	0/14	0	0/15	0	0/35	0	0/42
			Levofloxacin	16.7	2/12	0	0/7	25	2/8	50	2/4	50	4/8	12.5	1/8	0	0/8	16.7	1/6	45.5	5/11	12.5	1/8	25	3/12	30.8	8/26	45.5	15/33
			Oxacillin	25.9	7/27	20	6/30	28.6	8/28	36.4	8/22	41.7	10/24	29.6	8/27	32.1	9/28	32.4	12/37	33.3	9/27	7.1	1/14	26.7	4/15	48.6	17/35	40.5	17/42
			Vancomycin	0	0/27	0	0/30	0	0/28	0	0/23	0	0/24	0	0/28	3.6	1/28	0	0/37	0	0/27	0	0/14	0	0/14	0	0/35	0	0/42
	Medical & surgical wards
		Blood
			Ciprofloxacin	40.2	33/82	29.3	29/99	23.8	20/84	33.7	28/83	45.3	29/64	32.5	27/83	22.5	20/89	29.5	26/88	30.7	27/88	31.1	28/90	31.6	18/57	32.2	19/59	36	18/50
			Daptomycin	0	0/79	1.9	2/108	0	0/73	0	0/90	1.3	1/75	0	0/89	2.9	3/104	3	3/100	0	0/83	0	0/99	3.2	3/95	1.2	1/81	0	0/84
			Gentamicin	4.4	4/91	2.6	3/116	4.4	4/91	3.2	3/94	2.5	2/80	4.1	4/97	5.4	6/111	3.6	4/110	8.7	9/104	2.8	3/106	3.9	4/103	6.7	6/89	9.2	8/87
			Linezolid	0	0/91	0	0/115	0	0/91	0	0/93	0	0/79	0	0/97	0	0/111	0	0/110	0	0/104	0	0/106	0	0/105	0	0/90	0	0/86
			Levofloxacin	40	12/30	38	19/50	31	13/42	51.3	20/39	44.1	15/34	52.8	19/36	27.5	14/51	39.5	17/43	36.6	15/41	34.1	15/44	36.7	29/79	32.3	20/62	44.3	31/70
			Oxacillin	46.2	42/91	45.2	52/115	35.6	32/90	36.2	34/94	50	40/80	37.1	36/97	31.5	35/111	34.5	38/110	37.5	39/104	34.3	36/105	40	42/105	37.8	34/90	44.8	39/87
			Vancomycin	0	0/91	0	0/116	0	0/90	0	0/94	0	0/79	0	0/95	0	0/110	0	0/110	0	0/104	0	0/106	0	0/102	0	0/89	0	0/86
		Respiratory
			Ciprofloxacin	44.4	16/36	48.8	21/43	38.5	15/39	47.7	21/44	32.7	17/52	46.2	18/39	48.8	21/43	44.4	16/36	43.9	18/41	46.2	12/26	27.8	5/18	25	4/16	43.8	7/16
			Daptomycin	0	0/23	0	0/36	0	0/34	2.6	1/39	6	3/50	0	0/40	0	0/44	0	0/37	0	0/33	3.8	1/26	0	0/23	0	0/33	2.5	1/40
			Gentamicin	4.4	2/45	6.2	3/48	4.9	2/41	4.3	2/46	10.3	6/58	0	0/42	2	1/50	11.9	5/42	8.5	4/47	3.1	1/32	0	0/25	11.4	4/35	6.7	3/45
			Linezolid	0	0/45	0	0/48	0	0/41	0	0/46	0	0/58	0	0/42	0	0/50	0	0/41	0	0/47	0	0/32	0	0/26	0	0/35	0	0/45
			Levofloxacin	41.2	7/17	54.5	6/11	25	2/8	58.3	7/12	40	6/15	58.3	7/12	44.4	8/18	23.1	3/13	75	6/8	64.3	9/14	35.3	6/17	53.6	15/28	45.9	17/37
			Oxacillin	50	22/44	45.8	22/48	34.1	14/41	47.8	22/46	38.6	22/57	42.9	18/42	50	25/50	50	21/42	51.1	24/47	53.1	17/32	34.6	9/26	48.6	17/35	53.3	24/45
			Vancomycin	0	0/45	0	0/48	0	0/41	0	0/46	0	0/58	0	0/42	0	0/50	0	0/42	0	0/47	0	0/32	0	0/26	0	0/35	0	0/45
